# Supplementary material for: β3 Adrenoceptor Agonism Prevents Hyperoxia-Induced Colonic Alterations
Source: Biomolecules. 2023 Dec 6;13(12):1755. doi: 10.3390/biom13121755 (PMC10741994; doi:10.3390/biom13121755)
Supplement: Supplementary file 1 [file biomolecules-13-01755-s001.zip]

Archive with 1 entries (1 files):
- biomolecules-2667139-supplementary.pdf
